# Supplementary material for: Insight on a Competitive Nucleophilic Addition Reaction of Nε-(Carboxymethyl) Lysine or Different Amino Acids with 4-Methylbenzoquinone
Source: Foods. 2022 May 13;11(10):1421. doi: 10.3390/foods11101421 (PMC9140783; doi:10.3390/foods11101421)
Supplement: Supplementary file 1 [file foods-11-01421-s001.zip]

Archive with 1 entries (1 files):
- Supplementary material .pdf
